# Supplementary material for: Social, economic, political, and geographical context that counts: meta-review of implementation determinants for policies promoting healthy diet and physical activity
Source: BMC Public Health. 2022 May 26;22:1055. doi: 10.1186/s12889-022-13340-4 (PMC9137101; doi:10.1186/s12889-022-13340-4)
Supplement: Supplementary file 2 — Additional file 2. Details of data extraction. [file 12889_2022_13340_MOESM2_ESM.xlsx]

## Sheet: Data extraction
	PEN WP 4 Deliverable 4.2.2, sub-task 4.2.2
	Determinants, barriers, and facilitators for implementation of policies promoting healthy diet and physically active lifestyle: a meta-review of reviews
Social, economic, political and geographical context that counts: Meta-review of implementation determinants for policies promoting healthy diet and physical activity
Additional File 2
Supplementary Table S1 Details od data extraction
No.	Reference	Number of original studies analysed to conclude on effects of barriers/ facilitators	No of original studies	Design of original studies (provide the number for each of respective designs)	Was any theory/framework used to guide/organise the findings of the systematic review? NO or YES (if yes, list the theory/ies)	Objectives of the systematic review/stakeholder document	In the original review/ stakeholder document, do the authors use the terms 'policies" or "interventions"when discribing the included studies?	Coding of the original studies included in the reviews/stakeholder documents (according to the definitions used in ths meta-review): studies included are 'policies' or interventions'?	Target poppulation/policy implementation setting	EPI domain	HEPA sector	Behaviors analyzed in the studies included in the review (DIET or PA or SB) and/or other outcomes analyzed list all	Any overall definitions of determinants (barriers, facilitators) provided in the review? NO or YES (if yes, provide the definition)	List all (1) barriers and facilitators tested in the review and (2) report results of reviews [the barries and facilitators associated with better outcome (+), associated with poorer outcome (-) or not associated with the outcome (0)]	ROBIS tool phase 2 domain 1 assessment (study eligibility criteria concerns)	ROBIS tool phase 2 domain 2 assessment (identification and selection of studies concerns)	ROBIS tool phase 2 domain 3 assessment (data collection and study appraisal concerns)	ROBIS tool phase 2 domain 4 assessment (synthesis and findings concerns)	ROBIS tool phase 3 assessment (risk of bias)	MQC-SP tool assessment (quliaty score)
1	2	3	4	5	6	7	8	9	10	11	12	13	14	15	16	17	18	19	20	21
	Electronic databases search
1	Seward K, Finch M, Yoong SL, Wyse R, Jones J, Grady A, et al. Factors that influence the implementation of dietary guidelines regarding food provision in centre based childcare services: A systematic review. Prev. Med. 2017;105:197-205. https://doi.org/10.1016/j.ypmed.2017.09.024	12	12	quantitative (n=6), qualitative (n=6); 11 of the 12 were cross-sectional; 1 multi-case exploratory design	Theoretical Domains Framework (TDF)	to describe factors (barriers and facilitators) that may influence the implementation of menu dietary guidelines regarding food provision in centre-based childcare services and to map these factors to a theoretical framework	not specified	policies and interventions	children and adolescents/school settings	n/a	n/a	diet ("implementation of dietary guidelines in centre based childcare services")	barrier: “a circumstance or obstacle that keeps people or things apart or prevents communication or progress facilitator: “a person or thing that makes something possible” (NSW Ministry of Health, 2014)	TDF domains: I. Knowledge: those preparing meals and snacks would lack the knowledge to prepare healthier foods and beverages; it was challenging to re-train the preschool staff who had preconceived notions of "what was healthy" and "what was a snack"; the ED’s and staff’s understanding of healthy child development and the role of healthy eating were pivotal elements in the adoption of the guidel…	low	low	low	high	low	n/a
2	Cullerton K, Donnet T, Lee A, Gallegos D. Playing the policy game: a review of the barriers to and enablers of nutrition policy change. Public Health Nutr. 2016;19:2643-53. https://doi.org/10.1017/S1368980016000677	63	63	no information about the design of original studies is provided (the review included English-language nutrition policy literature)	Advocacy Coalition Framework, Multiple Streams Theory, Punctuated-Equilibrium Theory, The Framework Method (Richie & Lewis, 2003)	to identify and synthesize the enablers of and barriers to public policy change within the field of nutrition	policy and interventions; policies: "studies examining policy making in public health nutrition"; "international, national, state and local government jurisdictions"; interventions: "active interventions by organisations on behalf of the collective interests they represent, that has the explicit goal of influencing public policy or the decisions of any institutional elite"	policies and interventions	general population/mixed settings	funding, monitoring (the cost of implementing proposed solutions andmonitoring compliance), labelling (lack of support for regulatory intervention, with the justification thatit could interfere with market-driven economie); governance (industry–government partnerships allowed industry to shape a supportive regulatory environment that did not impacton corporate profits) platforms for interaction (…	n/a	diet ("field of nutrition")	"real-world factors and practical experiences of past advocacy efforts"/numerous themes were identified explaining the barriers to and enablers (facilitators) of policy change, all of which fell under the overarching categories of of ‘political will’ (whether or not decision makers were supportive of policy change) and 'public will' ( reflects the mood and policy preferences of voters)	two categories of determinants: I. Political will: the rise of neoliberal ideology; pressure from industry; lack of knowledge, skills and resources from health advocates; government silos; develop a well thought-through solution; build relationships with key stakeholders; be visible; use emotions and values; engage a policy entrepreneur or develop skills of advocates; understand the policy-making…	low	low	high	high	high	n/a
3	Middel CNH, Schuitmaker-Warnaar TJ, Mackenbach JD, Broerse JEW. Systematic review: a systems innovation perspective on barriers and facilitators for the implementation of healthy food-store interventions. Int J Behav Nutr Phys Act. 2019;16:804. https://doi.org/10.1186/s12966-019-0867-5	41	41	qualitative and quantitative (controlled trials, pre-post design studies, observational studies, cross-sectional studies)	Theoretical framework is a combination of two models from separate fields: the Consolidated Framework For Implementation Research (CFIR) , from implementation science, and the constellation perspective, from systems innovation theory	research question: what factors are reported in the literature which can present a barrier or facilitator to the implementation of HFIs?	interventions	policies and interventions	general population/food retail settings	food retail (subsidising stocking of product), food, price (fluctuating supplier prices, food promotion (potential wrongful use of promotional material ), platforms for interaction (collaboration between interven-tionists and retailers)	n/a	diet	no	determinants are categorized across five domains: I: Outer setting (broad economic, social, and political forces which influence the intervention implementation process) II. Inner setting (the food store organization context) III: Characteristics of the intervention IV. Implementation process V. Actors who operate the inner setting	low	low	low	low	low	n/a
4	Bergallo P, Castagnari V, Fernández A, Mejía R. Regulatory initiatives to reduce sugar-sweetened beverages (SSBs) in Latin America. PLoS ONE. 2018;13:e0205694. https://doi.org/10.1371/journal.pone.0205694	26	26	n/a	NUTRE Framework to classify sugar-sweetened-beverages policies (no framework to organize implementation barriers/facilitators used)	to characterize the regulatory strategies designed to reduce SSB consumption over the last decade, and assess the available evidence on their enforcement and impact. One of the subgoals referred to identification of the barriers for implementation of SSB policies	public and private SSBs regulations; governmental and industry initiatives concerning SSB policies	policies	general population/mixed settings	food price (taxes and other economic incentives to discourage consumption), food promotion (restrictions on advertising and marketing), food labelling (product labeling rules), food retail (restrictions to SSB availability in schools)	n/a	diet (sugar-sweetened beverages)	no	determinants for implementations for five categories of NUTRE framework that classifies SSBs regulations: I. Restrictions to SSB availability in schools: structural weaknesses especially the lack of a strong official implementation strategy, that takes into account education regarding the policies, operational training, cultural barriers; strategies to overcome the economic pressures of school be…	low	high	high	high	high	n/a
5	Eykelenboom M, van Stralen MM, Olthof MR, Schoonmade LJ, Steenhuis IHM, Renders CM. Political and public acceptability of a sugar-sweetened beverages tax: a mixed-method systematic review and meta-analysis. Int J Behav Nutr Phys Act. 2019;16:1356. https://doi.org/10.1186/s12966-019-0843-0	37 articles reporting on 40 studies	40	qualitative (n=15), quantitative (n=22) or mixed-method study of any type (randomized controlled trials, cross-sectional, pretest-posttest, non-randomized studies, and descriptive studies	no	to synthesize the existing qualitative and quantitative literature on the political and public acceptability of an SSBs tax. Specifically, it intended to: (a) explore political (e.g. policy-makers, politicians and officials of ministries) and public acceptability of an SSBs tax in-depth through qualitative synthesis, and (b) estimate acceptability of an SSBs tax quantitatively	policies	policies	general population/mixed settings	food price (minister for health proposed the tax due to concerns over diabetes and other chronic diseases)	n/a	diet (sugar-sweetened beverages)	"the study measured political and/or public acceptability of an SSBs tax, which was defined as the degree to which an SSBs tax is perceived as appropriate, fair and reasonable"	"main themes with subthemes having important implications for the political and public acceptability of an SSBs tax": I. Beliefs about effectiveness and cost-effectiveness: a) Impact on SSB purchases and consumption, b) Impact on health-related outcomes, c) Cost-effectiveness, d) Lack of healthy alternatives II. Beliefs about appropriateness: a) Taxation as an intervention strategy, b) SSBs as an…	low	low	low	low	low	n/a
6	Houghtaling B, Serrano EL, Kraak VI, Harden SM, Davis GC, Misyak SA. A systematic review of factors that influence food store owner and manager decision making and ability or willingness to use choice architecture and marketing mix strategies to encourage healthy consumer purchases in the United States, 2005–2017. Int J Behav Nutr Phys Act. 2019;16:302. https://doi.org/10.1186/s12966-019-0767-8	31	31	qualitative and mixed methods (n=21), observational and cross-sectional (n=4), RCT, cRCT and quasi-experiment (n=3), not specified (n=3)	The Social-Ecological Model; MMCA Framework	research questions: what are the influential factors that affect US food store owner and manager decision making and ability or willingness to apply marketing-mix and choice-architecture strategies to encourage healthy consumer food and beverage purchases among consumers?	policies and interventions	policies and interventions	general population/food retail settings	food promotion (marketing-mix strategies), food retail (store location; healthy food goals due to the retailers’described business model favoring quick-grab items rather than grocery product; lack of control over the foods and beverages available in food store)	n/a	diet (decision making and ability/willingness to use strategies to encourage healthy consumers purchases)	"factors that may impede or facilitate retailer ability to implement marketing-mix and choice-architecture (MMCA) strategies"	factors that influence Food Store Retailers Decision Making for Promoting Consumer Health: I. Individual level: A. Psychosocial variables, B. Knowledge, C. Skills to support intervention (e.g. training to enhance self-efficacy, knowledge, and customer service skills of retailers, retailers perceptions of what products are healthy) II. Interpersonal level: A. Trust, B. Customer Service, C. Varying…	low	low	low	low	low	n/a
7	Wang D, Stewart D. The implementation and effectiveness of school-based nutrition promotion programmes using a health-promoting schools approach: a systematic review. Public Health Nutr. 2013;16:1082-100. https://doi.org/10.1017/S1368980012003497	studies assessed for eligibility and included in analysis (n=19): interventions on nutrition policy (n=3), interventions on nutrition education (n=6), interventions using a holistic HPS approach (n=10)	19	randomized controlled trials (n=7), controlled trials (n=5) and before-and-after comparisons (n=7)	HPS Framework (health-promoting schools approach)	to evaluate implementation and effectiveness of nutrition promotion programmes using the health-promoting schools (HPS) approach, to indicate areas where further research is needed and to make recommendations for practice in this ﬁeld	policies and interventions	more intervention than policies	children and adolescents/school settings	food promotion (e.g school events to promote breakfast; promotion of healthier eating and theschool food group at new intakeparents’ evening)	n/a	diet	no	no specialist knowledge of nutrition education, nutrition research or health promotion techniques; target single behaviours in a comprehensive and multifaceted manner	low	low	low	high	low	n/a
8	McIsaac J-LD, Spencer R, Chiasson K, Kontak J, Kirk SFL. Factors Influencing the Implementation of Nutrition Policies in Schools: A Scoping Review. Health Educ Behav. 2019;46:224-50. https://doi.org/10.1177/1090198118796891	59	59	qualitative (n=24), quantitative (n= 18), mixed methods (n=9), review studies (n=8)	"an ecological perspective considers multiple systems that influence a child’s health, including close interactions from families, peers, and schools at a microsystems level, social structures and policies at the exosystem level, and broader societal and cultural influences at the macrosystem level (Bronfenbrenner, 1977)"	to determine what is known about the influence of broad (i.e., macro, exosystem) and local (i.e., microsystem) system factors on the implementation of SNPs in elementary and secondary schools internationally. Clarifying aspects that support and/or hinder policy implementation may help us to understand what is needed to inspire positive changes in school nutrition environments, thereby supporting …	policies, regulations, guidelines, recommendations, standards, or programs	policies existed across multiple jurisdictional levels (19 national level, 30 state or provincial level, 5 district, community or local level, 2 multilevel, 3 n/a	children and adolescents/school settings	funding (adequate funding (unfunded mandates, funding for additional staff, and facilities; core funding from government); platforms for interaction (expert multidisciplinary panel to make recommendations; written standards in legislation and compulsory to follow); food retail (commitment of canteen manager; limiting sales of processed food); food price (lowering prices of healthy food); food pro…	n/a	diet "any applicable areas to nutrition and food"	no	main themes with subthemes of factors on the implementation of SNPs: I. Providing macrolevel support may encourage policy implementation: a) clarity of policy execution, b) clarity in policy language, c) training support and resources, d) monitoring and enforcement, e) communication; opportunities for action: provide high-level direction for policy implementation, use clear language, strong wordi…	low	low	low	high	low	n/a
9	Nathan N, Elton B, Babic M, McCarthy N, Sutherland R, Presseau J, et al. Barriers and facilitators to the implementation of physical activity policies in schools: A systematic review. Prev. Med. 2018;107:45-53. https://doi.org/10.1016/j.ypmed.2017.11.012	17	17	quantitative (n=8; all cross-sectional), qualitative studies (n=9)	Theoretical Domains Framework (TDF)	to describe factors (barriers and facilitators) that may influence the implementation of school based physical activity policies which specify the time or intensity that physical activity should be implemented and to map these factors to the TDF which is a comprehensive implementation theoretical framework	school based policies	policy	children and adolescents/school settings	n/a	national action (competing district policies); urban planning and housing environment (adequate space in the school); schools and kindergartens (having a physical education specialist in the school); mobilizing at local level (e.g. perceived negative parent/guardian and student values towards physical activity; lack of student motivation)	physical activity	"for this review, a barrier was defined as “a circumstance or obstacle that keeps people or things apart or prevents communication or progress” (University Oxford, n.d.) whereas a facilitator was defined as “a person or thing that makes something possible”	TDF domains: I. Knowledge: teacher, principals awareness and familiarity with implementing the daily physical activity guidelines (e.g. sufficient knowledge about physical activity and health to effectively conduct physical activity; research information that supports the importance of physical activity); II. Skills: training, skills and practice in implementing the physical activity policies (e.…	low	low	low	high	low	n/a
10	Rees R, Kavanagh J, Harden A, Shepherd J, Brunton G, Oliver S, et al. Young people and physical activity: a systematic review matching their views to effective interventions. Health Educ. Res. 2006;21:806-25. https://doi.org/10.1093/her/cyl120	20	20	4 trials: cluster-controlled trial (1), two separate randomized-controlled trials (2), 5-year longitudinal cohort intervention (1); 16 studies of young people’s views:	no	to ‘locate and characterize’ the existing research literature on the barriers to,and facilitators of, physical activity among young people, especially those from socially excluded groups (e.g. low income, ethnic minority—in accordance with government health policy and to ‘synthesize’ what is known from these studies about the barriers to, and facilitators of, physical activity among young people,…	policies and interventions as well as UK-based non-intervention studies of young people’s views	policies and interventions	children and adolescents/school settings	n/a	schools and kindergartens (to give school support e.g. to promote good health, both in school and in the local community; inappropriate activities and lack of choice, consultation over activities; lack of teachers support)	physical activity	n/a	determinants in five domains: I. PA and the school: inappropriate activities and lack of choice/consultation over activities, ‘PE environment’ and ‘rules and arrangements’ surrounding PE (both young and women only), unsupportive attitudes of teachers, lack of facilities for leaving bicycles at school, complex rules for ‘games’; positive experiences of PE at school, respect for PE teachers(both yo…	low	low	low	high	high	n/a
11	Heath GW, Brownson RC, Kruger J, Miles R, Powell KE, Ramsey LT. Task Force on Community Preventive Services. The Effectiveness of Urban Design and Land Use and Transport Policies and Practices to Increase Physical Activity: A Systematic Review.J Phys Act Health. 2006;3:S55-S76. https://doi.org/10.1123/jpah.3.s1.s55	18	18	quasi-experimental pre-post, cross-sectional, time series study design	Logic model illustrating the analytic approach used reviewing the body of evidence for community-scale urban design/land use policies and practices to promote physical activity	to systematicly review studies that addressed the following environmental and policy strategies to promote physical activity: community-scale urban design and land use policies and practices to increase physical activity; street-scale urban design and land use policies to increase physical activity; and transportation and travel policies and practices	environmental and policy approaches; policies and practices: "To affect entire populations, interventions in this category are not directed to individuals but rather to physical and organizational structures. The environmental and policy interventions are implemented and evaluated over a longer period of time than more individually-oriented interventions. Interventions can be conducted by traditi…	policies	general population/ urban planning and housing environment, transportation,	n/a	national action and/or urban planning and housing environment (street-scale urban design and land use approaches use policy instruments and practices to support physical activity in small geographic areas, generally limited to a few blocks. These policies and practices include features such as improved street lighting or infrastructure projects that increase the ease and safety of street crossing…	physical activity	no	I. Community-scale urban design and land use regulations, policies, and practices (12 studies): A) changing how cities are built given that the urban landscape changes relatively slowly, B) zoning regulations that preclude mixed-use neighborhoods, C) cost of remodeling/retrofitting existing communities, D) lack of effective communication between different professional groups (i.e.,urban planners,…	high	high	low	high	uclear	n/a
12	Leone L, Pesce C. From Delivery to Adoption of Physical Activity Guidelines: Realist Synthesis. Int. J. Environ. Res. Public Health. 2017;14:1193. https://doi.org/10.3390/ijerph14101193	39	39	randomized controlled trials	Health-enhancing physical activity (HEPA) guidelines delivery to practices; Context-Mechanism-Outcome configurations	to develop a conceptual framework of facilitators of and barriers to the delivery and adoption PA guidelines within different policy sectors. Specifically, to identify: (1) Mechanisms of advocacy through which PA entered onto the agenda setting and ways in which evidence was translated in PA guidelines; (2) Factors that may facilitate or hamper PA guidelines adoption within national plans or regu…	main policy sectors (urban planning, transport, health, education, sport), (2) different governmental levels (supranational, State, local authority, scholastic district), (3) country areas with a special focus on the EU context."	policies	general population/mixed settings	n/a	national action (urban planners' and administrators' attitudes towards PA promotion predicts their perceptions of feasibility of PA programs and familiarity with concepts which predict better implementation of policy measures for activity-friendly environment for children); schools and kindergartens (school principals' - their beliefs about compatibility of PA and academic achievements, their pos…	physical activity	no	determinants for four stages: agenda setting and advocacy, guidelines delivery, guidelined adoption, and implementation; In the stage of implementation, determinants recognized for three target groups: 1. School principals' - their beliefs about compatibility of PA and academic achievements, their positive expectations, influence an outcome, support for PA in in-school and out-of -school settings…	high	high	high	high	high	n/a
13	Weatherson KA, Gainforth HL, Jung ME. A theoretical analysis of the barriers and facilitators to the implementation of school-based physical activity policies in Canada: a mixed methods scoping review. Implementation Sci. 2017;12:36. https://doi.org/10.1186/s13012-017-0570-3	10 of which examined barriers and facilitators to implementation from DPA deliverers perspective	15	quantitative (n = 6), qualitative (n = 5), and mixed methods (n = 4) studies; government reports	Theoretical Domains Framework (TDF)	to broadly understand the implementation and effectiveness of the DPA policy in Canadian elementary schools. Specifically, to examine: (1) the implementation status of DPA in Canada (2) the implementation approaches used to deliver the DPA policy during the school day (3) the barriers and facilitators to DPA policy implementation (4) the effectiveness of DPA policy implementation at increasing th…	policies	policies and interventions	children and adolescents/ school settings	n/a	national action (framework used to examine implementation approaches and challenges); schools and kindergatens (implementation approaches, teacher’s perspectives: supports and barriers, attitudes)	physical activity (DPA- daily physical activity)	barriers and facilitators were operationalized as any factor, characteristic, view, or belief that either impedes or enables implementation of the DPA policy	TDF domains : I. Knowledge: lack of training; lack of direction in policy guidelines (i.e., uncertainty about what qualifies); teacher experience, knowledge and comfort in physical activity delivery; II. Skills: lack of skills and experience in physical activity delivery; lack of training; training opportunities; III. Professional role and identity: beliefs that DPA should be a shared responsibil…	low	low	low	low	low	n/a
14	Cassar S, Salmon J, Timperio A, Naylor P-J, van Nassau F, Contardo Ayala AM, et al. Adoption, implementation and sustainability of school-based physical activity and sedentary behaviour interventions in real-world settings: a systematic review. Int J Behav Nutr Phys Act. 2019;16:219. https://doi.org/10.1186/s12966-019-0876-4	27	27	qualitative (n=5); quantitative (n=9); mixed-methods (n=10); summary articles (n=3)	Fourteen implementation models (REAIM, Rogers’ Diffusion of Innovations, Precede Proceed model) were applied across 27 papers	to identify which implementation models are used in school-based physical activity effectiveness, dissemination, and/or implementation trials, and identify factors associated with the adoption, implementation and sustainability of school-based physical activity interventions in real-world settings	school-based physical activity and sedentary behaviour interventions	policies and interventions	children and adolescents/ school settings	n/a	mobilizing at local level (community level factors: policy, fuding); schools and kindergartens (leadership, communication, training: characteristics of the school, classroom management/ disruptive student behavioural); building networks and alliances (shared vision, shared decision-making, coordination with other agencies, communication)	physical activity, sedentary behaviour	"this paper identifies where and how to improve efforts to understand how to enhance adoption, implementation and sustainability of school-based physical activity interventions under real-world conditions"	determinants related to implementation in five categories: I. Community Level Factors: 1. Prevention Theory and Research -Planning for diffusion/sustainability from the beginning -Detection of children with overweight, inactivity, and motor problems succeeded by monitoring system -Effective identification of children at risk 2. Funding -Teacher stipends for attendance at the trainings -Grant fund…	low	low	low	low	low	n/a
15	Umstattd Meyer MR, Perry CK, Sumrall JC, Patterson MS, Walsh SM, Clendennen SC, et al. Physical Activity–Related Policy and Environmental Strategies to Prevent Obesity in Rural Communities: A Systematic Review of the Literature, 2002–2013. Prev. Chronic Dis. 2016;13. https://doi.org/10.5888/pcd13.150406	30	30	n/a	no	to conduct a systematic literature review of the implementation, relevance, and effectiveness of physical activity–related policy and environmental strategies for obesity prevention in rural communities, including both COCOMO and non-COCOMO approaches. A secondary aim was to synthesize the evidence on the implementation success of the 12 physical activity–related COCOMO strategies in rural commun…	policies and interventions	policies and interventions	general population/rural community setting	n/a	mobilizing at local level (encourage physical activity or limit sedentary activity among children and youth); schools and kindergartens (physical education in schools); building networks and alliances (create safe communities that support physical activity); urban planning and housing environment (enhance infrastructure supporting bicycling); the transport sector (enhance traffic safety in areas …	physical activity, sedentary behaviour	no	committee of diverse individuals inside and outside of the school to develop policies; involve staff at all levels; funding; communication within organization; timely feedback; accountability to coworkers and public displays of walking achievements; program was accredited as continuing education for childcare providers; accreditation provided incentive for home-based childcare centers; quality pe…	low	low	low	low	low	n/a
16	Naylor P-J, Nettlefold L, Race D, Hoy C, Ashe MC, Wharf Higgins J, et al. Implementation of school based physical activity interventions: A systematic review. Prev. Med. 2015;72:95-115. https://doi.org/10.1016/j.ypmed.2014.12.034	35	35	randomized controlled trials (n=24), non-randomized controlled trials (n=11)	Durlak & DuPre framework of implementation process of program delivery	to establish the current state of the evidence related to implementation of school-based PA models to explore 1) the relationship between implementation and health outcomes, and 2) factors that influence implementation	interventions	policies and interventions	children and adolescents/ school settings	n/a	building networks and alliances (supportive school climate (e.g., shared vision/administrative support; coordination with other agencies ); schools and kindergartens (teacher characteristics, engagement and motivation)	diet, physical activity, sedentary behaviour	no	time (e.g., competing instructional requirements, teacher overload); availability/quality of resources (e.g., activity resources, personnel, facilities); supportive school climate (e.g., shared vision/administrative support); contextual appropriateness (e.g., programme/resource acceptability); training/workshops and technical support from programme staff; self-efficacy (e.g., ease of implementati…	low	low	low	low	low	n/a
17	Dugdill L, Brettle A, Hulme C, Bartys S, Long A. A review of effectiveness of workplace health promotion interventions on physical activity and what works in motivating and changing employees health behaviour. Project Report. London, UK.: National Institute for Health and Clinical Excellence. 2007. http://www.nice.org.uk/guidance/index.jsp?action=download&o=36393. Accessed 8 Oct 2020.	38	38		no	to identify effective and motivating factors for interventions that were workplace based or initiated from the employer, that aimed to increase physical activity of employees, and were applicable to England	interventions	policies and interventions	employees/workplace	n/a	workplace (safe spaces for physical activity); transport sector (state of infrastructure for cycling)	diet, physical activity	no	improving the environment and décor of physical activity facilities; providing information on health and weight control benefits of regular exercise; participating in the programme perceived as worthwhile; perceived increase in knowledge of the importance of physical activity and its sufficient levels needed for good health; use of incentive schemes; availability of supporting facilities (changin…	low	low	low	high	high	n/a
18	Wolfenden L, Barnes C, Jones J, Finch M, Wyse RJ, Kingsland M, et al. Strategies to improve the implementation of healthy eating, physical activity and obesity prevention policies, practices or programmes within childcare services. Cochrane Database Syst Rev. 2020;2:CD011779. https://doi.org/10.1002/14651858.cd011779.pub2	21	21	randomized trials or cluster randomized trials (n=16 ); nonrandomized trials with a parallel control group (n=5)	Cochrane Effective Practice and Organisation of Care (EPOC) taxonomy: "framework for characterising educational, behavioural, financial, regulatory and organisational interventions"	to look at the effects of strategies to improve the implementation (or correct undertaking) of policies, practices or programmes by childcare services that promote children's healthy eating, physical activity and/or obesity prevention; to determine the cost or cost-effectiveness of providing implementation support, whether support strategies were associated with any adverse effects, and whether t…	policies and interventions: "Intervention: any strategy (educational materials, educational meetings, audit and feedback, opinion leaders, small incentives or grants, educational outreach visits or academic detailing, reminders and tailored interventions) with the primary intent of improving the implementation (by usual service staff) of policies, practices or programmes in centre-based childcare…	policies and interventions	children and adolescents/ school settings	governance (healthy eating policies and practices of childcare services); funding (transfer of money or material goods to healthcare providers)	national action (policy guiding the content of food and drinks provided to children by the service); the health sector (childcare services preschools, nurseries, long daycare services and kindergartens); building networks and alliances (formal or informal local consensus processes)	diet, physical activity	no	limited knowledge and skills of cooks; training; support from childcare executive committees, the service manager or parents; staff members’ own healthy eating or physical activity behaviours; self efficacy in facilitating healthy eating or physical activity, and negative staff attitudes; preference for child-directed rather than teacher led structured physical activity by childcare service staff…	low	low	low	low	low	n/a
19	van der Kleij R, Coster N, Verbiest M, van Assema P, Paulussen T, Reis R, et al. Implementation of intersectoral community approaches targeting childhood obesity: a systematic review. Obes Rev. 2015;16:454-72. https://doi.org/10.1111/obr.12273	25 (n=14 reported using mixed-methods, n=6 used qualitative methods, and n=3 used quantitative methods. N= 2 studies did not specify the methods used. Approximately, three-quarters of the studies used quantitative methods to evaluate implementation indicators, whereas four studies used qualitative methods. Solely qualitative methods were used to evaluate determinants of implementation)	25	majority of studies (n = 14) did not report on designs or report a rationale for the choice or suitability of the study design; studies did not specifically state the name of their design, but did elaborate on certain features of the design (n=3 ); studies reported using a case study or report (n= 4 ); studies reported using a quasi-experimental design (n=2)	Intersectoral community approaches targeting childhood obesity (IACO)	to review the literature on the determinants of success and failure encompassing all four distinct stages of IACO diffusion (dissemination; adoption; implementation, and continuation)	not specified	policies and interventions	general population/mixed settings	n/a	national action (financial, political support for IACO); building networks and alliances (solid collaboration between community partners,); mobilizing at local level (opinion leader/champion for IACO is available per organization; coordinating staff has strong community ties)	diet, physical activity	no	determinants for implementing program in five categories (note: this document focused on identifying determinants of implementation; it is unclear if each of the respective determinants may be either barrier or facilitator, or both) I. Social-political context: 1.Solid collaboration between community partners, 2. Willingness to participate target population, 3. Suitable physical environment / res…	low	low	low	high	low	n/a
20	McFadyen T, Chai LK, Wyse R, Kingsland M, Yoong SL, Clinton-McHarg T, et al. Strategies to improve the implementation of policies, practices or programmes in sporting organisations targeting poor diet, physical inactivity, obesity, risky alcohol use or tobacco use: a systematic review. BMJ Open. 2018;8:e019151. https://doi.org/10.1136/bmjopen-2017-019151	three studies met the inclusion criteria and two studies sought to improve the implementation of nutrition-related policy and practices;	3	randomized controlled trials (n=2); quasiexperimental, controlled, pre-post comparisons design (n=1)	EPOC taxonomy	to determine the effectiveness of strategies to improve the implementation of policies, practices or programmes in sporting organisations; to describe the cost or cost-effectiveness and adverse effects of such strategies and to examine the effects of those implementation strategies on individual’s diet, physical activity, obesity, alcohol use or tobacco use	policies, practices or programmes	policies and interventions	general population/ elite sport settings and non-elite sport or physical activity facilities and organizations	governance/monitoring (audit and feedback)	national action (Audit and feedback (e.g., (audit and feedback on practice implementation); mobilizing at local level (Small incentives or grants (e.g., (accreditation merchandise; recognition through an accreditation framework; local opinion leaders);	diet, physical activity	definitions for the EPOC categories which classify the implementation strategies outlined in this review can be found in online supplementary appendix 2)	determinants (strategies to improve the implementation of policies): 1. Educational materials (e.g., planning tools, written resources, hard copy and electronic resource kit) 2. Educational meetings (e.g., online nutrition and safe food handling training) 3. Educational outreach visits, or academic detailing (e.g., support officers) 4. Small incentives or grants (e.g., accreditation merchandise; …	low	low	low	low	low	n/a
21	Anderson LM, Quinn TA, Glanz K, Ramirez G, Kahwati LC, Johnson DB, et al. The effectiveness of worksite nutrition and physical activity interventions for controlling employee overweight and obesity: a systematic review. Am J Prev Med. 2009;37:340-57. https://doi.org/10.1016/j.amepre.2009.07.003	47	47	randomized controlled trials (n=24), cluster randomized trials (n=7), non-randomized trials (n=12), cohort studies (n=3), time series (n=1)	Analytic framework for worksite nutrition and physical activity interventions to improve weight status	the criteria developed by the Task Force on Community Preventive Services were used to evaluate the effectiveness of worksite programs interventions targeting nutrition and physical activity behaviors among employees to promote healthy weight. Secondary aim was to investigate implementation barriers.	worksite interventions (three types of interventions coded: 1, informational; 2, behavioral skills; and 3,policy or environmental)	policies and interventions	employees/workplace	n/a	workplace (work environment, e.g., cafeteria, exercise facilities, to promote healthy choice)	diet, physical activity	no	results: Although the review aimed at identifying the bariers to implementation, results indicate that across the studies no barriers to implementation were reported	low	low	low	low	low	n/a
22	Wierenga D, Engbers LH, van Empelen P, Duijts S, Hildebrandt VH, van Mechelen W. What is actually measured in process evaluations for worksite health promotion programs: a systematic review. BMC public health. 2013;13:1190. https://doi.org/10.1186/1471-2458-13-1190	22	22	randomized controlled trials, controlled trials	five categories based on the review by Fleuren et al. (2004): socio-political context, organization, implementer, program and participants	to further our understanding of the quality of process evaluations alongside effect evaluations for WHPPs; to identify barriers/facilitators affecting implementation, and explore the relationship between effectiveness and the implementation process	lifestyle health promotion programs at the worksite	policies and interventions	employees/workplace	governance (compatibility of program with societal developments/attention for health in society)	national action (Compatibility of program with societal developments (attention for health in society); building networks and alliances (interaction with the entire workforce to build worksite-wide social norms and social support; Collaboration between implementers: lack of possibility to exchange experiences between implementers); mobilizing at local level (worksite culture supported social inte…	diet, physical activity, other (smoking cessation, alcohol use, relaxation at work)	"identified barriers and/or facilitators which can affect implementation."	determinants were identified in five main categories: I. Characteristics of the socio-political context: 1. Compatibility of program with societal developments (attention for health in society) 2. Competitive business environment II. Characteristics of the organization: 3. Organizational reorganization: reorganization due to take over by another company 4. Lack of resources: financial, personnel,…	low	low	low	high	low	n/a
23	Durlak JA, DuPre EP. Implementation matters: a review of research on the influence of implementation on program outcomes and the factors affecting implementation. Am J Community Psychol. 2008;41:327-50. https://doi.org/10.1007/s10464-008-9165-0	81	81	studies with control groups and one-group pre-post designs, were included. Both quantitative and qualitative studies were used to identify factors affecting implementation, and for this area we also included the commentaries of several authors based on their extensive research or field experiences	Multilevel Ecological Framework; Interactive Systems Framework (ISF)	to asses the impact of implementation on program outcomes, and the second purpose was to identify factors affecting the implementation process	policies or system programs or interventions	policies and interventions "the community context in which a program will be conducted must be considered and the important community factors identified in the literature are the prevention research system, politics, funding, and policy"	children and adolescents/ mixed settings (schools, communities)	governance (formulation of tasks, workgroups, teams, formalization, internal functioning, effective human resource management); procedures that enhance strategic planning and contain clear roles and responsibilities relative to task accomplishments)	national action (funding, policy); mobilizing at local level (formulation of tasks, workgroups, teams, formalization, internal functioning, effective human resource management; procedures that enhance strategic planning and contain clear roles and responsibilities relative to task accomplishments); building networks and alliances (coordination with other agencies, partnerships, networking, inters…	diet, physical activity, other (academic performance, drug use, and various social and mental health issues such as violence, bullying, and positive youth development)	"the implementation process is affected by variables related to communities, providers and innovations, and aspects of the prevention delivery system (i.e., organizational functioning) and the prevention support system (i.e., training and technical assistance)."	contextual factors that influence implementation: I. Community Level Factors: A. Prevention Theory and Research B. Politics C. Fundings D. Policy II. Provider Characteristics: A. Perceived Need for Innovation: Extent to which the proposed innovation is relevant to local needs B. Perceived Benefits of Innovation: Extent to which the innovation will achieve benefits desired at the local level C. Se…	low	high	unclear	high	high	n/a
24	Wolfenden L, Regan T, Williams CM, Wiggers J, Kingsland M, Milat A, et al. Strategies to improve the implementation of workplace-based policies or practices targeting tobacco, alcohol, diet, physical activity and obesity. Cochrane Database Syst Rev. 2016;34:175. https://doi.org/10.1002/14651858.cd012439.pub2	6	6	randomized controlled trials (n=4), not specified (n=2)	Effective Practice and Organisation of Care (EPOC) taxonomy	to assess the effects of strategies for improving the implementation of workplace-based policies or practices targeting diet, physical activity, obesity, tobacco use and alcohol use	workplace policies and practices targeted included: healthy catering policies; point-of-purchase nutrition labelling; environmental supports for healthy eating and physical activity; tobacco control policies; weight management programmes; and adherence to guidelines for staff health promotion	policies and interventions	employees/workplace	funding (cost)	national action (cost); workplace (lack of employee interest; limited staff resources)	diet, physical activity, other (obesity, tobacco use and alcohol use)	no	lack of employee interest; limited staff resources; cost; misalignment of incentives and insufficient support from management	low	low	low	low	low	n/a
25	Herlitz L, MacIntyre H, Osborn T, Bonell C. The sustainability of public health interventions in schools: a systematic review. Implement Sci. 2020;15:4. https://doi.org/10.1186/s13012-019-0961-8	27 reports of 24 studies of 18 interventions	24	randomized controlled trials (n=6); non randomized controlled trials (n=2); uncontrolled evaluations of evaluations (n=7); not specified (n=3)	General Theory of Implementation (May C. Towards a general theory of implementation. Implement Sci. 2013;8. https://doi.org/10.1186/1748-5908-8-18.)	research questions: what evidence exists about the sustainability of school-based public health interventions? Do schools sustain public health interventions once start-up funds end? What are the barriers and facilitators affecting the sustainability of public health interventions in schools in high-income countries?	interventions	policies and interventions	children and adolescents/ school settings	governance (national/regional policies that support sustainability of inplementation and legitimize health promotionpolicies shaping social norms); funding (policy providing funding and resources)	national action (policies shaping social norms; policy providing funding and resources); schools and kindergartens (school capacity: schools’ social norms, staff roles, resources and systems); building networks and alliances (schools’ networks with other schools, community organisations and funding agencies appeared to influence sustainability)	diet, physical activity, other (Focused on obesity/overweight/body size; physical activity/sedentary behaviours; nutrition; tobacco; alcohol/drug use; sexual health; mental health/ emotional well-being; violence; bullying; infectious diseases; safety/accident prevention; body-image/ eating disorders; skin/sun safety; and oral health)	no	overarching themes: I. School capacity: 1. Schools’ capacity to sustain health interventions (schools’ social norms, staff roles, resources and systems, e.g. educational outcomes took precedence over health promotion, staff members’ roles in sustainability) 2. staff’s motivation and commitment (commitment and support from the principal and administration; indicated that teachers had autonomy to d…	low	low	low	low	low	n/a
Summary			747
	Stakeholders databases
1s	National Health and Medical Research Council. Australian dietary guidelines. Canberra, A.C.T.: National Health and Medical Research Council; 2013.	n/a	n/a	n/a	Eat well Australia used to to organize development, implementation and evaluation of policies	to describe relationship social determinatns of health and nutrition status	not specifed	policies and interventions	general population/mixed settings	food composition, food labelling, food promotion, food price, food retail, governance, monitoring, funding	n/a	diet	no	food environment (including availability and affordability); poor communication of dietary advice; conflicting messages (such as advertising and promotion of energy-dense nutrient -poor foods and drinks); target population barriers: low levels of food literacy and high levels of food insecurity (this may include the inability to access adequate amounts of nutritious, culturally acceptable foods),…	n/a	n/a	n/a	n/a	n/a	high
2s	European Commission. Inspiring the shift from nutrition policy to implementation: How existing data can support nutrition decision-making in Guatemala. Brussels: DG DEVCO. 2019. http://www.nipn-nutrition-platforms.org/IMG/pdf/nipn_guatemala_case_study_-_brief_-_july_2019.pdf. Accessed 8 Oct 2020.	findings summarised in this brief arose through a study carried out by NIPN	n/a	mixed quantitative and qualitative methods, including a review of key documentation, stakeholder interviews and trend analyses of budget implementation related to food and nutrition security	no	given Guatemala’s long experience of developing policies for stunting reduction, the study looked at the evolution of the strategies’ design over time to understand how the efforts put into the design itself may have affected the ability to reduce stunting. The main findings are summarised here	policies	policies and interventions	general population/ mixed settings	governance/funding (uneven allocation of the budget for policy implementaion, across the sectors (despite multisectoral approach), for example only approx 15-10% of investments allocated to child and maternal health or prevention of childhood disease and growth monitoring); monitoring (Monitoring system: limited availability of multisectorial monitoring information; a lack of service coverage dat…	n/a	diet	no	systemic, political, industry, and financial determinants of implementation: uneven allocation of the budget for policy implementaion, across the sectors (despite multisectoral approach), for example only approx 15-10% of investments allocated to child and maternal health or prevention of childhood disease and growth monitoring; differences in understanding multisectoral approach: For some actors…	n/a	n/a	n/a	n/a	n/a	moderate
3s	Adler NE, Cutler DM, Fielding JE, Galea S, Glymour MM, Koh HK, et al. Addressing Social Determinants of Health and Health Disparities: A Vital Direction for Health and Health Care. NAM Perspectives. 2016;6. https://doi.org/10.31478/201609t	n/a	n/a	n/a	a health policy framework	description of social determinants of health and and health disparities	policies and interventions	policies and interventions	vulnerable populations (e.g., children of low-income families, pregnat women, older adults with disabilities and age related illness, improving prisoners health)/mixed settings	no EPI domain assessed	n/a	diet	no	reducing poverty (increase federal minimum wage for a full time employee, place a family low the poverty line); low cost of food high in salt, fat or sugar; obesogenic environment e.g. being a part of the group with nonhealthy behaviours; food insecurity linked to consumption of calory-rich but nutritionally poor foods especially in girl and women; minorities (racial, ethnic, sexual orientation);…	n/a	n/a	n/a	n/a	n/a	low
4s	Heymsfield S, Aronne LJ, Eneli I, Kumar R, Michalsky M, Walker E, et al. Clinical Perspectives on Obesity Treatment: Challenges, Gaps, and Promising Opportunities. NAM Perspectives. 2018;8. https://doi.org/10.31478/201809b	n/a	n/a	discussion paper	no	to highlight gaps and challenges in obesity treatment	policies and interventions	policies and interventions	overweight and obese children, adolescents, adults/ mixed settings	funding (e.g. lack of insurance coverage); governance (lack of treatment programs)	national action (Teen-LABS; high cost of technology-supported prevention and treatment;); health sector (primary health care, e.g. primary care–based interventions); building networks and alliances (facilitation of the connections between sectors e.g. clinical providers, schools, insurance)	diet and other outcomes: bariatric surgery, pharmacology and lifestyle therapy (the analysis is concentrated on diet only)	no	misconception regading obesity - e.g. people with obesity are often viewed as lacking self-control; lack of experts to treat obesity; advocacy around insurance reimbursement; lack of treatment programs; limited access to care; poor reibursement of behavioral treatment; extra cost of treatment (travel, missed days at work); high cost of technology-supported prevention and treatment; inaquity to th…	n/a	n/a	n/a	n/a	n/a	low
5s	National Institute for Health and Care Excellence (NICE). Physical activity in the workplace: Public health guideline [PH13]. UK: National Institute for Health and Care Excellence (NICE); 2008.	reviews of existing evidence, fieldwork data and activities and stakeholder comments	n/a	n/a	no	to produce public health guidance on how to encourage employees to be physically active	policies and interventions	policies and interventions	employees/workplace	n/a	workplace (mprovements in facilities and convenience of location; flexible work practices)	physical activity	no	employees' cited facilitators to the implementation of interventions that focus on: physical environment (improvements in facilities and convenience of location); incentive schemes; and flexible work practices. No factors were cited by the employers as facilitators to the implementation of physical activity interventions.	n/a	n/a	n/a	n/a	n/a	high
6s	National Institute for Health and Care Excellence (NICE). Physical activity: walking and cycling: Public health guideline [PH41]. UK: National Institute for Health and Care Excellence (NICE); 2012. https://www.nice.org.uk/guidance/ph41/resources/physical-activity-walking-and-cycling-pdf-1996352901061. Accessed 8 Oct 2020.	reviews of existing evidence, fieldwork data and activities and stakeholder comments	n/a	n/a	no	to set out how people can be encouraged to increase the amount they walk or cycle for travel or recreation purposes	policies and interventions	policies and interventions	general population/mixed settings	n/a	mobilizing at local level (demotivators to being involved in organising and monitoring groups included researchers' perceived workload, efforts required for effective recruitment, lack of support from and feelings of responsibility for group members); building networks and alliances (collaboration with other organisations was an issue , due to a focus on their own organisation and lack of communi…	physical activity (walking, cycling)	no	providers and researchers determinants to planning and delivery: organisational support and sufficient planning time. It may be beneficial to include volunteer leaders at the planning stage; having previous experience in marketing and a conceptual framework facilitated recruitment efforts. Personal satisfaction, social interaction and a positive rapport with group members were motivational effect…	n/a	n/a	n/a	n/a	n/a	high
7s	National Health and Medical Research Council. Clinical practice guidelines for the management of overweight and obesity in adults, adolescents and children in Australia. Melbourne: National Health and Medical Research Council; 2013.	n/a	n/a	n/a	Five A's framework (Ask, Advise, Assess, Assist, Arrange) used to organize development, implementation and evaluation of policies	to focus on clinical and physical aspects of obesity management, describing principles that include person-centered, culturally appropriate approach	interventions	policies and interventions	overweight and obese children, adolescents, adults/ clinical practice settings	food promotion (culturally appropriate resources are provided; this may include local adaptation of written materials: booklets, posters) or using other media, such as video);	national action/health sector (state or regional level, e.g. state health departments, regional primary healthcare organisations; secondary and tertiary health care (e.g. specialist services such as surgeons, endocrinologists, hospital clinics); primary health care (e.g. general practice, community health centres); building networks and alliances (building a local network of providers and service…	diet, physical activity	no	low or unclear patient motivation; professional groups in the country, primary healthcare professionals indicating that there is a need for more practical information on how a multidisciplinary approach may be implemented in primary health care ; healthcare professionals perceptions that delivering health promotion and assesment of BMI may increase consultation times; the case burden and frequent…	n/a	n/a	n/a	n/a	n/a	high
8s	National Health and Medical Research Council. Cultural competency in health: A guide for policy, partnerships, and participation. Canberra, A.C.T.: National Health and Medical Research Council; 2006.	n/a	n/a	n/a	Cultural Respect Framework; national framework for culturally competence health practice to organize development, implementation and evaluation of policies	to present together evidence on programs for increasing cultural competence in health and research on determinants of healthy living and environment within diverse communities; giving practical strategies for increasing cultural competencies in health	policies and interventions	policies and interventions	general population/mixed settings	n/a	national action (low levels of literacy in English and in the language of the country of origin among healthcare services/professionals among the subgroups of the target population) ; lack of bilingual leaders who can facilitate implementation; health sector (barriers for cross-cultural training in health professionals, incuding a lack of commitment within the organization to promote cultural com…	diet, physical activity	no	low levels of literacy in English and in the language of the country of origin among healthcare services/professionals among the subgroups of the target population; lack of bilingual leaders who can facilitate implementation; health organizations professionals' perceptions of cultural amd language diversity as a barrier for participants, not for the organization implementing policies; political c…	n/a	n/a	n/a	n/a	n/a	moderate
9s	National Health and Medical Research Council. Infant feeding guidelines: Information for health workers. Canberra, A.C.T.: National Health and Medical Research Council; 2012.	n/a	n/a	n/a	Baby Friendly Health Initiative framework used to organize development, implementation and evaluation of policies	to describe factors in breastfeeding initation, intensity and duration and to point out barriers and enablers for optimal infant feeding, to provide information on how to create more succesful interventions to hepl women to be physically active postpartum	interventions	policies and interventions	postpartum women/ health educational, other settings involved in educating on infant feeding	governance/funding (public interest groups such as the International Baby-food Action Network and the World Alliance for Breastfeeding Action; hospitals' accreditation and health care organisations as "Baby Friendly" by Joint Commission on Accreditation; upgrading the national toll-free breastfeeding helpline to provide 24-hour support and information through Australian Government Funding; alloca…	n/a	diet (breastfeeding), physical activity pospartum	no	cultural challenge; social challenge; community attitudes towards breastfeeding in public places; lack of role models in society; support and assistance for mothers: perceptions of inadequate milk supply is often given as a reason for ceasing breastfeeding (this perception of inadequate supply is especially common in the first six weeks, before the infant has established a pattern of feeding and …	n/a	n/a	n/a	n/a	n/a	high
10s	Colagiuri S, Johnson G. Case for Action proposal: A Comprehensive Type 2 Diabetes Prevention Program. Canberra, A.C.T.: Submitted by the NHMRC Research Translation Faculty Diabetes Mellitus Steering Group; 2014.	n/a	n/a	n/a	RE-AIM framework (Reach, Efficacy/Effectiveness, Adoption, Implemantation, Maintenance); CFA framework (Confirmatory Factors Analysis) both used to organize development, implementation and evaluation of policies	to describe evidences for prevention in type 2 diabetes through weight loss programs	policies and interventions	policies and interventions	clinical population (at high risk of developing diabetes)/clinical practice settings	food promotion (the use of marketing techniques based on social marketing principles to organize risk messages and the call for action); governance (the use of existing infrastrucure: an established national quality controlled training program for diabetes prevention in Australia. The Primary Care Collaborative and Medicare Locals/Primary Health Networks are also mechanisms by which training coul…	national action/health sector (the use of existing infrastrucure: an established national quality controlled training program for diabetes prevention in Australia; a comprehensive national program aims to create a network capable of delivering outcomes across Australia and across a range of settings)	diet, physical activity and other outcomes: reduction of type 2 diebetes risk, metformine therapy	no	screening and recruitment to programmes through oral glucose tolerance test is not available to all population (e.g. depend on previous diagnosis); the target group's anxiety related to screening participation ; the use of marketing techniques based on social marketing principles to organize risk messages and the call for action; promotion of systematic risk assessment across people at risk (age …	n/a	n/a	n/a	n/a	n/a	moderate
11s	Teede H, Harrison C, editors. Case for Action proposal: Obesity prevention through preventing excess weight gain during pregnancy and postpartum. Canberra, A.C.T.: Submitted by the NHMRC Research Translation Faculty Obesity Steering Group; 2014. https://research.monash.edu/en/publications/case-for-action-proposal-obesity-prevention-through-preventing-ex. (2014). Accessed 12 Oct 2020.	n/a	n/a	n/a	CFA framework (Confirmatory Factors Analysis); QA framework (Quality Assurance); RE-AIM framework (Reach, Efficacy/Effectiveness, Adoption, Implemantation, Maintenance); evidence based framework	to highlight the need for a staged pragmatic implementation/translation of knowledge on gestational weight gain (GWG) and obesity prevention during pregnancy and pospartum; proposing a series of actions to reduce GWG to reduce/ Evaluating system level level gaps and identyfing target groups	policies and interventions	policies and interventions	pregnant and postpartum women/ health, social services and educational settings involved in prevention of overweight among pregnant and postpartum women	governance (no systematic approach to healthy lifestyle in pregnancy with gaps at all levels of the antenatal health care system)	national action (no systematic approach to healthy lifestyle in pregnancy with gaps at all levels of the antenatal health care system); health sector (inadequate health professional training and staff time to support lifestyle change); mobilizing at local level (individuals' optimal motivation for lifestyle change during pregnancy; population wide engagement in antenatal care including disadvanta…	diet, physical activity	no	determinants to implementation of healthy lifestyle initiatives in pregnancy include: limited knowledge and inaccurate perceptions (among women and health professionals); misperceptions relate to the importance of prevention of excess GWG and to appropriate gestational weight gain targets; inadequate health professional training and staff time to support lifestyle change; sociocultural challenges…	n/a	n/a	n/a	n/a	n/a	high
12s	European Commission. Reviews of scientific evidence and policies on nutrition and physical activity. Objective area A2: effectiveness and efficiency of policies and interventions on diet and physical activity. Brussels: Publications Office of the European Union; 2018. https://data.europa.eu/doi/10.2875/337727. (2018). Accessed 12 Oct 2020.	peer-reviewed literature (55 references) and grey literature (32 references)	n/a	n/a	no	to focus on the effectiveness and efficiency of policies and interventions to encourage healthy eating and physical activity	policies and interventions	policies and interventions	general population/ mixed settings e.g. retail settings, community settings, childcare and pre-school settings, school and university settings, worksite settings, healthcare settings	governance/funding (agreeing realistic expectations that consider broader economic and organizational challenges)	schools and kindergartens ( time, budget, staff buy-in; lacking space for child physical activity; training staff about structured PA lessons); building networks and alliances (strong existing social structures in the comunity, e.g., school networks); urban planning and housing environment (children living in rural and remote areas where there are few services and children whose parents are unabl…	diet, physical activity	no	determinants: strong existing social structures in the comunity, e.g., school networks, weekly meetins of older adults - encouraging buy-in and networking of stakeholder groups; varying organizational structures (from centre to centre); presence of advisorygroups; agreeing realistic expectations that consider broader economic and organizational challenges; lacking space for child physical activit…	n/a	n/a	n/a	n/a	n/a	high
13s	Dietz WH, Brownson RC, Douglas CE, Dreyzehner JJ, Goetzel RZ, Gortmaker SL, et al. Chronic Disease Prevention: Tobacco, Physical Activity, and Nutrition for a Healthy Start: A Vital Direction for Health and Health Care. NAM Perspectives. 2016;6. https://doi.org/10.31478/201609j	n/a	n/a	n/a	no	to point out current succesfull inititives and identified new opportunities in chronic diseases prevention for a healthy start	policies and interventions	policies and interventions	general population/mixed settings	governance/funding (funding of state and local government to provide coordinated leadership and support to promote physical activity and nutrition particularly for high risk populations	national/local action (funding of state and local government to provide coordinated leadership and support to promote physical activity and nutrition particularly for high risk populations); implamentations of wellness programs); local level (joint use agreement for theafterhours use of school facilites for physical activity); health sector (coverage of the prevention including qualified provider…	diet, physical activity, sedentary behaviour	no	lack of knowledge how to implement "what we know"; "issue fatigue"; cultural normalization of obesity; lack of leadership, funding and workeforce capacity schools and early care education: increase participating in the life-style interventions programs (program simplifications, paperwork reduction. USDA should provide tresholds to participation in the CACFP porogram for adults and children. Withi…	n/a	n/a	n/a	n/a	n/a	low
14s	Dietz WH, Belay B, Bradley D, Kahan S, Muth ND, Sanchez E, et al. A Model Framework That Integrates Community and Clinical Systems for the Prevention and Management of Obesity and Other Chronic Diseases. NAM Perspectives. 2017;7. https://doi.org/10.31478/201701b	n/a	n/a	discussion paper	Performance improvement framework - "plan, do, study, act"; creation of a framework: clinical-community integration to achieve healthy people and communities: a framework to optimize the prevention and treatment of obesity and imrove population health	to introduce the model of integration of community and clinical systems for the prevention and management of obesity and other chronic diseases	not specified	policies and interventions	clinical population - people with obesity and other chronic diseases, such as heart disease, asthma, adverse childhood experiences, and autism spectrum disorders (from US)/community and health care settings	n/a	health sector (traditional health training and education); mobilizing at local level (community-based programs and services)	diet, physical activity	no	gaps in community based programs and services; underutilization source of influence on community sytems by different stakeholders; traditional health training and education; no consensus exists on the measures that correlate best with outcome goals; supportive changes in the social (including family) and community system; changes in the desing of clinical delivery (sesitivity to bias and stigma t…	n/a	n/a	n/a	n/a	n/a	low
15s	Zellner S, Bowdish L. The ROI of Health and Well-Being: Business Investment in Healthier Communities. NAM Perspectives. 2017;17. https://nam.edu/wp-content/uploads/2017/11/The-ROI-of-Health-and-Well-Being.pdf. Accessed 28 Oct 2020	n/a	n/a	discussion paper	County Health Rankings and Roadmap (CHRR)framework	to explore the business motivation for investing in community health, the processes involved in that effort and the challenges stakeholders face	not specified	policies and interventions	communities	governance (difficulty in navigation policies and regulations)	national action (difficulty in navigation policies and regulations); health sector (the complexity of community health problems); building networks and alliances (trust or experience between business and partnering organizations)	no	no	lack of understanding, strategy, or resources; the complexity of community health problems; lack of trust or experience between business and partnering organizations; difficulty in navigation policies and regulations; need to shift leadership philosophy; partnering with other stakeholders i.e. external organizations; targeted philantropic giving; participating in health advocacy; employee voloute…	n/a	n/a	n/a	n/a	n/a	moderate
16s	National Institute for Health and Care Excellence (NICE). Obesity: working with local communities: Public health guideline [PH42]. UK: National Institute for Health and Care Excellence (NICE); 2012. https://www.nice.org.uk/guidance/ph42. Accessed 28 Oct 2020	reviews of the evidence, economic modelling, the testimony of expert witnesses and a commissioned report (n=3)	n/a	n/a	no	to cover how local communities, with support from local organisations and networks, can help prevent people from becoming overweight or obese or help them lose weight; to support sustainable and community-wide action to achieve this	public health actions, including interventions and policies	policies and interventions	communities	governance (roles of national policy: he broader political climate may open a 'national policy window' that facilitates policy change, influencing the ability to take a systems approach); monitoring (monitoring and evaluation: clear methods to provide ongoing feedback into the system, to drive change to enhance effectiveness and acceptability)	national action (roles of national policy: he broader political climate may open a 'national policy window' that facilitates policy change, influencing the ability to take a systems approach); mobilizing at local level (community development is about building active and sustainable communities based on social justice, mutual respect, participation, equality, learning and cooperation. It involves …	obesogenic behaviors (diet, physical activity, sedentary behavior)	no	cultural appropriateness: identifying and addressing barriers to access and participation, for example, by keeping costs low to ensure affordability, and by taking account of different working patterns and education levels; Taking account of cultural or religious values, for example, the need for separate physical activity sessions for men and women, or in relation to body image, or beliefs and p…	n/a	n/a	n/a	n/a	n/a	high
17s	National Institute for Health and Care Excellence (NICE). Obesity prevention: Clinical guideline [CG43]. UK: National Institute for Health and Care Excellence (NICE); 2006. https://www.nice.org.uk/guidance/cg43. Accessed 28 Oct 2020.	reviews of existing evidence, fieldwork data and activities and stakeholder comments	n/a	n/a	no	to set out how people can be encouraged to increase the amount they walk or cycle for travel or recreation purposes	policies and interventions	policies and interventions	general population/mixed settings	governance (local authorities and partners in the community)	national and local level (local authorities and partners in the community); workplace (staff training); health sector (at primary care, preschool, seniors: organisational structures and personal views of both health professionals and patients); schools and kindergartens (improving children's diet and activity levels)	diet, physical activity	no	determinants to the implementation of interventions: include organisational structures and personal views of both health professionals and patients; the enthusiasm and motivational skills of the health professional providing support; staff training is needed	n/a	n/a	n/a	n/a	n/a	high

## Sheet: Definitions
DETERMINANTS, BARRIERS, AND FACILITATORS
Determinants, barriers, and facilitators are defined as variables that are hypothesized or have been found to influence implementation processes or implementation outcomes. Barriers (or hinders, impediments) and facilitators (enablers) may include specific strategies used to influence the implementation process in order to achieve desired changes in individual, setting, or system. In policy imple…
IMPLEMENTATION
Implementation is defined as the process of putting to use or integrating a policy within a setting or a system or the process of maintaining the use and capacity of a policy (Moullin, Sabater-Hernández, Fernandez-Llimos, & Benrimoj, 2015).
META-REVIEW or UMBRELLA REVIEW
Specifically refers to review compiling evidence from multiple reviews into one accessible and usable document. Focuses on broad condition or problem for which there are competing interventions and highlights reviews that address these interventions and their results (Grant & Booth, 2009).
POLICIES
Policies are defined as “decisions, plans, and actions that are implemented by national or regional governments to achieve specific health goals within a society” (JPI HDHL, 2017). As indicated by World Health Organization (WHO Europe, 2010), a policy can give support, coherence, and visibility at the political level, while making it possible for the organizations involved at national, regional, …
STAKEHOLDER POSITION PAPER
Documents issued by major national and international stakeholders providing evidence-based recommendations referring to implementation conditions (Horodyska et al., 2015), they should sistematically list and/or describe aspects of implementation included in particular model/framework, not partly or not only few selected aspects.The document involve a major stakeholder, is developed/endorsed by a …
SYSTEMATIC REVIEW
A systematic review attempts to collate all empirical evidence that fits pre-specified eligibility criteria in order to answer a specific research question. It uses explicit, systematic methods that are selected with a view to minimizing bias, thus providing more reliable findings from which conclusions can be drawn and decisions made (Antman 1992; Oxman 1993). The key characteristics of a system…
